# Supplementary material for: iCanClean Removes Motion, Muscle, Eye, and Line-Noise Artifacts from Phantom EEG
Source: Sensors (Basel). 2023 Oct 1;23(19):8214. doi: 10.3390/s23198214 (PMC10574843; doi:10.3390/s23198214)
Supplement: Supplementary file 1 [file sensors-23-08214-s001.zip]

Archive with 6 entries (6 files):
- File S1.pdf
- Figure S2.png
- Figure S3.png
- Video S4.MOV
- Figure S5.png
- Figure S6.png
